# Supplementary material for: A databank for intracellular electrophysiological mapping of the adult somatosensory cortex
Source: Gigascience. 2018 Dec 6;7(12):giy147. doi: 10.1093/gigascience/giy147 (PMC6302958; doi:10.1093/gigascience/giy147)
Supplement: Supplemental File [file giy147_supplemental_file.zip]

Archive with 1 entries (1 files):
- Lantyer_Supplemental Table_Metadata.xlsx
