# Supplementary material for: A databank for intracellular electrophysiological mapping of the adult somatosensory cortex
Source: Gigascience. 2018 Dec 6;7(12):giy147. doi: 10.1093/gigascience/giy147 (PMC6302958; doi:10.1093/gigascience/giy147)
Supplement: Supplemental File [file giy147_supplemental_file.zip › Lantyer_Supplemental Table_Metadata.xlsx]

## Sheet: Experiments database
Date	EN	Prefix	Age (P)	Sex	EP	Class.	AN
161214	113	AL	210	M	Cclamp 40pA	fast spiking	4
170130	133	AL	226	F	Cclamp 40pA	regularly spiking	5
170130	134	AL	226	F	Cclamp 40pA	fast spiking	5
170131	216	AB	227	F	ST	unknown	6
170131	218	AB	227	F	ST	unknown	6
170201	220	AB	228	F	ST	unknown	7
170201	221	AB	228	F	ST	unknown	7
170201	222	AB	228	F	ST	unknown	7
170202	9	NC	229	M	Cclamp 40pA	regularly spiking	8
170208	231	AB	235	M	ST	unknown	9
170208	232	AB	235	M	ST	unknown	9
170209	237	AB	222	F	ST	unknown	10
170220	192	AL	84	F	Cclamp 40pA, ST	regularly spiking	11
170220	194	AL	84	F	Cclamp 20pA, ST	regularly spiking	11
170220	240	AB	84	F	ST, VC	unknown	11
170221	243	AB	85	F	Cclamp 40pA, ST	regularly spiking	12
170221	241	AB	85	F	ST, VC	unknown	12
170222	195	AL	86	F	Cclamp 20pA, ST	regularly spiking	13
170222	196	AL	86	F	Cclamp 10pA, ST	unknown	13
170223	196	AB	87	F	Cclamp 40pA, ST	regularly spiking	14
170224	197	AL	163	M	Cclamp 10pA, ST	unknown	15
170308	200	AL	253	F	Cclamp 40pA, ST	regularly spiking	16
170308	201	AL	253	F	Cclamp 40pA, ST	regularly spiking	16
170308	203	AL	253	F	Cclamp 40pA, ST	fast spiking	16
170308	250	AB	253	F	ST	unknown	16
170309	203	AL	254	F	Cclamp 40pA, ST	regularly spiking	17
170309	252	AB	254	F	Cclamp 20pA, ST	fast spiking	17
170310	210	AL	255	M	Cclamp 40pA, ST	regularly spiking	18
170310	255	AB	255	M	Cclamp 20pA, ST	regularly spiking	18
170310	213	AL	255	M	Cclamp 5pA, ST	unknown	18
170310	256	AB	255	M	Cclamp 10pA, ST	unknown	18
170314	214	AL	275	F	Cclamp 20 pA, ST, VC	regularly spiking	19
170314	215	AL	275	F	Cclamp 20 pA, ST, VC	regularly spiking	19
170314	258	AB	275	F	Cclamp 60pA, ST, VC	unknown	19
170315	215	AL	276	F	Cclamp 40pA, ST, VC	regularly spiking	20
170315	216	AL	276	F	Cclamp 20pA, ST, VC	regularly spiking	20
170315	261	AB	276	F	Cclamp 40pA, ST, VC	fast spiking	20
170315	260	AB	276	F	Cclamp 10pA, ST, VC	unknown	20
170315	259	AB	276	F	ST, VC	unknown	20
170316	263	AB	273	F	Cclamp 20pA, ST, VC	fast spiking	21
170316	217	AL	273	F	Cclamp 40pA, ST, VC	fast spiking	21
170317	218	AL	274	F	Cclamp 40pA, ST	fast spiking	22
170317	265	AB	274	F	ST	unknown	22
170320	223	AL	281	F	Cclamp 5pA, ST	unknown	23
170321	222	AL	282	F	Cclamp 40pA, ST	regularly spiking	24
170321	223	AL	282	F	Cclamp 40pA, ST, VC	regularly spiking	24
170322	227	AL	283	M	Cclamp 5pA, ST, VC	unknown	25
170323	227	AL	284	M	Cclamp 40pA, ST, VC	regularly spiking	26
170323	229	AL	284	M	Cclamp 10pA, ST, VC	unknown	26
170323	268	AB	284	M	ST	unknown	26
170324	232	AL	285	M	Cclamp 10pA, ST	unknown	27
170328	233	AL	316	M	Cclamp 40pA, ST, VC	regularly spiking	28
170328	234	AL	316	M	Cclamp 40pA, ST, VC	regularly spiking	28
170328	237	AL	316	M	Cclamp 40pA, ST, VC	regularly spiking	28
170328	238	AL	316	M	Cclamp 40pA, ST, VC	regularly spiking	28
170328	235	AL	316	M	Cclamp 40pA, ST, VC	fast spiking	28
170328	276	AB	316	M	ST	unknown	28
170328	277	AB	316	M	ST	unknown	28
170329	279	AB	377	F	ST	unknown	29
170329	280	AB	317	F	ST	unknown	29
170405	282	AB	324	M	Cclamp 20pA, ST, VC	regularly spiking	30
170405	284	AB	324	M	Cclamp 10pA, ST	unknown	30
170405	285	AB	324	M	ST, VC	unknown	30
170410	288	AB	202	F	Cclamp 40pA, ST	fast spiking	31
170410	287	AB	202	F	ST	unknown	31
170410	289	AB	202	F	ST, VC	unknown	31
170420	246	AL	160	M	Cclamp 20pA, ST, VC	regularly spiking	34
170420	294	AB	160	M	Cclamp 20pA, ST	regularly spiking	34
170420	293	AB	160	M	Cclamp 20pA, ST, VC	fast spiking	34
170421	246	AL	305	M	Cclamp 40pA, ST, VC	regularly spiking	35
170421	296	AB	305	M	Cclamp 20pA, ST	fast spiking	35
170424	247	AL	164	M	Cclamp 40pA, ST, VC	regularly spiking	36
170424	297	AB	164	M	Cclamp 20pA, ST	fast spiking	36
170424	249	AL	164	M	Cclamp 5pA, ST, VC	unknown	36
170425	251	AL	165	F	Cclamp 20pA, ST	regularly spiking	37
170425	300	AB	165	F	Cclamp 20pA, ST	regularly spiking	37
170426	255	AL	166	F	Cclamp 40pA, ST, VC	regularly spiking	38
170426	301	AB	166	F	Cclamp 40pA, ST	fast spiking	38
170502	258	AL	248	F	Cclamp 40pA, ST, VC	regularly spiking	39
170502	303	AB	248	F	Cclamp 40pA, ST	regularly spiking	39
170502	257	AL	248	F	Cclamp 40pA, ST	fast spiking	39
170502	302	AB	248	F	Cclamp 10pA, ST	unknown	39
170503	304	AB	249	F	Cclamp 20pA, ST	regularly spiking	40
170503	305	AB	249	F	Cclamp 20pA, ST, VC	regularly spiking	40
170508	258	AL	254	M	Cclamp 20pA, ST, VC	regularly spiking	41
170508	308	AB	254	M	Cclamp 20pA, ST, VC	fast spiking	41
170509	260	AL	179	M	Cclamp 20pA, ST, VC	regularly spiking	42
170509	310	AB	179	M	Cclamp 40pA, ST	regularly spiking	42
170509	309	AB	179	M	Cclamp 10pA, ST	unknown	42
170510	312	AB	163	M	Cclamp 40pA, ST	regularly spiking	43
170510	314	AB	163	M	Cclamp 20pA, ST	regularly spiking	43
170511	317	AB	164	M	Cclamp 20pA, ST	regularly spiking	44
170515	319	AB	176	M	Cclamp 20pA, ST	fast spiking	45
170516	322	AB	224	F	Cclamp 20pA, ST	regularly spiking	46
170516	324	AB	224	F	Cclamp 40pA, ST, VC	regularly spiking	46
170516	323	AB	224	F	VC	unknown	46
170516	326	AB	224	F	ST, VC	unknown	46
170517	17	NC	225	F	Cclamp 10pA	unknown	47
170518	18	NC	226	F	Cclamp 20pA	fast spiking	48
170518	332	AB	227	F	ST	unknown	48
170519	329	AB	227	F	ST	unknown	49
170519	330	AB	227	F	ST	unknown	49
170519	333	AB	227	F	ST	unknown	49
170522	334	AB	175	M	ST	unknown	50
170522	335	AB	175	M	ST	unknown	50
170522	336	AB	175	M	ST	unknown	50
170523	337	AB	176	M	ST	unknown	51
170523	338	AB	176	M	ST	unknown	51
170523	339	AB	176	M	ST	unknown	51
170524	340	AB	169	F	ST	unknown	52
170524	341	AB	169	F	ST	unknown	52
170529	342	AB	195	F	ST	unknown	53
170529	344	AB	195	F	ST	unknown	53
170530	347	AB	206	F	ST, VC	unknown	54
170530	348	AB	206	F	ST	unknown	54
170531	349	AB	207	F	ST	unknown	55
170531	350	AB	207	F	ST	unknown	55
170531	351	AB	207	F	ST	unknown	55
170608	360	AB	211	M	ST	unknown	56
170609	361	AB	147	M	ST	unknown	57
170612	362	AB	150	M	ST	unknown	58
170612	363	AB	150	M	ST	unknown	58
170612	364	AB	150	M	ST	unknown	58
170612	365	AB	150	M	ST	unknown	58
170613	366	AB	216	M	ST	unknown	59
170615	19	NC	218	M	Cclamp 40pA, FN	regularly spiking	60
170615	367	AB	218	M	ST	unknown	60
170615	369	AB	218	M	ST	unknown	60
170615	370	AB	218	M	ST	unknown	60
170616	20	NC	209	M	Cclamp 40pA, FN	fast spiking	61
170620	22	NC	213	M	Cclamp 40pA, FN	regularly spiking	62
170623	23	NC	110	M	Cclamp 40pA	regularly spiking	63
170623	24	NC	110	M	Cclamp 40pA	regularly spiking	63
170626	29	NC	113	M	Cclamp 40pA, FN	fast spiking	64
170626	373	AB	113	M	ST	unknown	64
170626	374	AB	113	M	ST	unknown	64
170627	31	NC	71	F	Cclamp 40pA	regularly spiking	65
170627	30	NC	71	F	Cclamp 40pA, FN	fast spiking	65
170627	376	AB	71	F	ST	unknown	65
170627	378	AB	71	F	ST	unknown	65
170628	32	NC	95	F	Cclamp 40pA, FN	regularly spiking	66
170628	33	NC	95	F	Cclamp 40pA, FN	regularly spiking	66
170630	34	NC	97	M	Cclamp 40pA	regularly spiking	67
170630	36	NC	97	M	Cclamp 40pA, FN	regularly spiking	67
170703	38	NC	100	M	Cclamp 40pA, FN	regularly spiking	68
170703	39	NC	100	M	Cclamp 40pA	regularly spiking	68
170703	41	NC	100	M	Cclamp 40pA, FN	regularly spiking	68
170703	42	NC	100	M	Cclamp 40pA	regularly spiking	68
170704	43	NC	101	F	Cclamp 40pA	regularly spiking	69
170704	44	NC	101	F	Cclamp 20pA, FN	fast spiking	69
170705	46	NC	102	F	Cclamp 40pA	regularly spiking	70
170705	47	NC	102	F	Cclamp 40pA	regularly spiking	70
170710	48	NC	108	F	Cclamp 40pA	regularly spiking	71
170710	49	NC	108	F	Cclamp 40pA	regularly spiking	71
170710	50	NC	108	F	Cclamp 40pA	fast spiking	71
170711	51	NC	89	M	Cclamp 40pA, FN	regularly spiking	72
170711	52	NC	89	M	Cclamp 40pA, FN	regularly spiking	72
170711	53	NC	89	M	Cclamp 40pA	regularly spiking	72
170711	54	NC	89	M	Cclamp 40pA, FN	regularly spiking	72
170712	55	NC	84	F	Cclamp 40pA, FN	regularly spiking	73
170712	56	NC	84	F	Cclamp 40pA, FN	regularly spiking	73
170713	57	NC	227	F	Cclamp 40pA	regularly spiking	74
170713	58	NC	227	F	Cclamp 40pA, FN	regularly spiking	74
170713	59	NC	227	F	Cclamp 20pA, FN	regularly spiking	74
170714	60	NC	178	F	Cclamp 40pA	regularly spiking	75
170714	61	NC	178	F	Cclamp 40pA	regularly spiking	75
170714	62	NC	178	F	Cclamp 40pA	regularly spiking	75
170714	63	NC	178	F	Cclamp 40pA	regularly spiking	75
170714	64	NC	178	F	Cclamp 20pA, FN	regularly spiking	75
170717	66	NC	104	F	Cclamp 40pA	regularly spiking	76
170717	65	NC	104	F	Cclamp 40pA, FN	fast spiking	76
170718	68	NC	105	F	Cclamp 40pA, FN	regularly spiking	77
170718	67	NC	105	F	Cclamp 40pA, FN	fast spiking	77
170718	69	NC	105	F	Cclamp 40pA, FN	fast spiking	77
170719	70	NC	169	F	Cclamp 40pA, FN	regularly spiking	78
170719	71	NC	169	F	Cclamp 40pA	regularly spiking	78
170720	72	NC	204	F	Cclamp 40pA, FN	regularly spiking	79
170720	73	NC	204	F	Cclamp 40pA	regularly spiking	79
170720	74	NC	204	F	Cclamp 40pA, FN	regularly spiking	79
170720	75	NC	204	F	Cclamp 40pA, FN	regularly spiking	79
170724	76	NC	103	F	Cclamp 20pA, FN	regularly spiking	80
170724	77	NC	103	F	Cclamp 40pA, FN	regularly spiking	80
170724	78	NC	103	F	Cclamp 40pA	regularly spiking	80
170724	79	NC	103	F	Cclamp 40pA, FN	regularly spiking	80
170725	80	NC	104	F	Cclamp 40pA	regularly spiking	81
170725	81	NC	104	F	Cclamp 20pA, FN	regularly spiking	81
170725	82	NC	104	F	Cclamp 40pA, FN	fast spiking	81
170726	85	NC	229	F	Cclamp 40pA	regularly spiking	82
170726	83	NC	229	F	Cclamp 40pA, FN	fast spiking	82
170726	86	NC	229	F	Cclamp 40pA, FN	fast spiking	82
170726	87	NC	229	F	Cclamp 40pA, FN	fast spiking	82
170726	84	NC	229	F	Cclamp 60pA	unknown	82
170727	88	NC	230	F	Cclamp 40pA, FN	fast spiking	83
170728	89	NC	100	F	Cclamp 40pA, FN	regularly spiking	84
170728	91	NC	100	F	Cclamp 40pA, FN	regularly spiking	84
170728	90	NC	100	F	Cclamp 40pA, FN	fast spiking	84
170801	92	NC	104	F	Cclamp 40pA	regularly spiking	85
170801	93	NC	104	F	Cclamp 40pA, FN	fast spiking	85
170811	94	NC	114	M	Cclamp 40pA, FN	regularly spiking	86
170811	95	NC	114	M	Cclamp 40pA, FN	regularly spiking	86
170811	96	NC	114	M	Cclamp 20pA	regularly spiking	86
170811	97	NC	114	M	Cclamp 20pA, FN	regularly spiking	86
170811	98	NC	114	M	Cclamp 40pA, FN	regularly spiking	86
170814	99	NC	117	F	Cclamp 20pA	regularly spiking	87
170814	101	NC	117	F	Cclamp 40pA	regularly spiking	87
170814	102	NC	117	F	Cclamp 40pA	regularly spiking	87
170814	103	NC	117	F	Cclamp 40pA, FN	regularly spiking	87
170814	105	NC	117	F	Cclamp 40pA, FN	regularly spiking	87
170814	100	NC	117	F	Cclamp 40pA, FN	fast spiking	87
170814	104	NC	117	F	Cclamp 20pA, FN	fast spiking	87
170815	107	NC	118	F	Cclamp 40pA, FN	regularly spiking	88
170815	109	NC	118	F	Cclamp 40pA, FN	regularly spiking	88
170815	108	NC	118	F	Cclamp 20pA, FN	regularly spiking	88
170815	106	NC	118	F	Cclamp 40pA, FN	fast spiking	88
170816	112	NC	79	F	Cclamp 40pA, FN	regularly spiking	89
170816	110	NC	79	F	Cclamp 10pA, FN	unknown	89
170816	111	NC	79	F	Cclamp 20pA, FN	unknown	89
170821	113	NC	84	F	Cclamp 40pA, FN	regularly spiking	90
170821	114	NC	84	F	Cclamp 40pA, FN	regularly spiking	90
170821	115	NC	84	F	Cclamp 40pA, FN	regularly spiking	90
170830	118	NC	285	F	Cclamp 40pA, FN	regularly spiking	91
170830	119	NC	285	F	Cclamp 40pA, FN	regularly spiking	91
170830	116	NC	285	F	Cclamp 40pA, FN	fast spiking	91
170914	4	AB	309	F	Cclamp 20pA, ST, VC	regularly spiking	92
170914	123	NC	309	F	Cclamp 40pA, FN	fast spiking	92
170914	5	AB	309	F	Cclamp 10pA, ST, VC	unknown	92
170918	6	AB	155	F	Cclamp 20pA, ST, VC	fast spiking	93
170926	7	AB	288	M	Cclamp 40pA, ST, VC	regularly spiking	94
170926	8	AB	288	M	Cclamp 60pA, ST, VC	unknown	94
171006	125	NC	143	F	Cclamp 40pA, FN	regularly spiking	95
171006	124	NC	143	F	Cclamp 40pA, FN	fast spiking	95
171010	127	NC	335	M	Cclamp 40pA, FN	regularly spiking	96
171010	129	NC	335	M	Cclamp 40pA, FN	regularly spiking	96
171010	126	NC	335	M	Cclamp 40pA, FN	fast spiking	96
171010	128	NC	335	M	Cclamp 40pA, FN	fast spiking	96
171010	343	AB	335	M	ST, VC	unknown	96
171011	130	NC	372	M	Cclamp 40pA, FN	regularly spiking	97
171011	131	NC	372	M	Cclamp 40pA, FN	regularly spiking	97
171011	132	NC	372	M	Cclamp 40pA, FN	regularly spiking	97
171012	134	NC	373	M	Cclamp 40pA	regularly spiking	98
171012	135	NC	373	M	Cclamp 40pA, FN	regularly spiking	98
171012	136	NC	373	M	Cclamp 40pA	regularly spiking	98
171012	137	NC	373	M	Cclamp 40pA, FN	regularly spiking	98
171012	138	NC	373	M	Cclamp 40pA, FN	regularly spiking	98
171017	140	NC	154	F	Cclamp 40pA, FN	regularly spiking	120
171017	141	NC	154	F	Cclamp 40pA, FN	regularly spiking	120
171017	142	NC	154	F	Cclamp 40pA, FN	regularly spiking	120
171017	139	NC	154	F	Cclamp 40pA, FN	unknown	120
171110	143	NC	356	M	Cclamp 40pA, ST, FN	fast spiking	99
171110	144	NC	356	M	Cclamp 40pA, ST, FN	fast spiking	99
171110	145	NC	356	M	Cclamp 40pA, ST, FN	fast spiking	99
171207	149	NC	384	F	Cclamp 40pA, ST, FN	regularly spiking	100
171207	148	NC	384	F	Cclamp 20pA, ST, FN	regularly spiking	100
171207	22	AB	384	F	Cclamp 40pA, ST, FN	fast spiking	100
171207	146	NC	384	F	Cclamp 40pA, ST, FN	fast spiking	100
171207	147	NC	384	F	Cclamp 40pA	fast spiking	100
171207	150	NC	384	F	Cclamp 40pA, ST, FN	fast spiking	100
171207	23	AB	384	F	ST	unknown	100
171208	151	NC	385	F	Cclamp 40pA, ST	fast spiking	101
171208	152	NC	385	F	Cclamp 40pA, ST	fast spiking	101
171211	153	NC	197	F	Cclamp 40pA, ST, FN	fast spiking	102
171211	154	NC	197	F	Cclamp 40pA, ST, FN	fast spiking	102
171220	156	NC	218	F	Cclamp 40pA, ST, FN	regularly spiking	103
171220	157	NC	218	F	Cclamp 40pA	regularly spiking	103
171220	158	NC	218	F	Cclamp 40pA, ST, FN	regularly spiking	103
171220	159	NC	218	F	Cclamp 40pA, ST, FN	regularly spiking	103
171220	155	NC	218	F	Cclamp 20pA, ST, FN	fast spiking	103
171222	160	NC	208	F	Cclamp 40pA, ST, FN	regularly spiking	104
171222	161	NC	208	F	Cclamp 40pA, ST, FN	regularly spiking	104
171222	162	NC	208	F	Cclamp 40pA, ST, FN	unknown	104
180412	53	AB	212	F	Cclamp 40pA, ST, VC	fast spiking	105
180802	2	ME	67	F	Cclamp 40pA	fast spiking	106
180807	4	ME	82	F	Cclamp 40pA	fast spiking	107
180812	1	ME	300	M	Cclamp 40pA	fast spiking	108
180813	6	ME	300	M	Cclamp 40pA	fast spiking	108
180815	3	ME	139	M	Cclamp 40pA	fast spiking	109
180817	3	ME	105	F	Cclamp 40pA	fast spiking	110
180817	6	ME	105	F	Cclamp 40pA	fast spiking	110
180817	9	ME	105	F	Cclamp 40pA	fast spiking	110
180730	2	ME	286	F	Cclamp 40pA	fast spiking	111
180322	2	MP	297	F	Cclamp 40pA	fast spiking	2
180523	3	MP	41	M	Cclamp 40pA	fast spiking	112
180801	1	ME	227	F	Cclamp 40pA	regularly spiking	3
180802	4	ME	67	F	Cclamp 40pA	regularly spiking	106
180802	7	ME	67	F	Cclamp 40pA	regularly spiking	106
180806	5	ME	81	F	Cclamp 40pA	regularly spiking	32
180807	5	ME	82	F	Cclamp 40pA	regularly spiking	107
180809	5	ME	40	F	Cclamp 40pA	regularly spiking	33
180713	3	ME	219	M	Cclamp 40pA	regularly spiking	1
180711	3	ME	217	M	Cclamp 40pA	regularly spiking	113
180714	2	ME	138	M	Cclamp 40pA	regularly spiking	113
180815	6	ME	139	M	Cclamp 40pA	regularly spiking	109
180719	2	ME	55	F	Cclamp 40pA	regularly spiking	114
180406	2	ME	224	F	Cclamp 40pA	regularly spiking	115
180522	2	MP	273	M	Cclamp 40pA	regularly spiking	116
180522	3	MP	273	M	Cclamp 40pA	regularly spiking	116
180523	1	MP	41	M	Cclamp 40pA	regularly spiking	112
180523	5	MP	41	M	Cclamp 40pA	regularly spiking	112
180523	7	MP	41	M	Cclamp 40pA	regularly spiking	112
180524	1	MP	42	M	Cclamp 40pA	regularly spiking	117
180528	1	MP	46	F	Cclamp 40pA	regularly spiking	118
180613	1	MP	292	F	Cclamp 40pA	regularly spiking	119
170811	1	KK	114	M	Cclamp 40pA	regularly spiking	86
171006	2	KK	143	F	Cclamp 40pA, FN	regularly spiking	95
171006	3	KK	143	F	Cclamp 40pA, FN	regularly spiking	95
171006	4	KK	143	F	Cclamp 40pA	regularly spiking	95
171010	5	KK	335	M	Cclamp 40pA, FN	regularly spiking	96
171010	6	KK	335	M	Cclamp 40pA	regularly spiking	96
171011	7	KK	372	M	Cclamp 40pA, FN	regularly spiking	97
171011	8	KK	372	M	Cclamp 40pA, FN	regularly spiking	97
171012	9	KK	373	M	Cclamp 40pA, FN	regularly spiking	98
171012	10	KK	373	M	Cclamp 40pA, FN	regularly spiking	98
171012	11	KK	373	M	Cclamp 40pA, FN	regularly spiking	98
171017	12	KK	154	F	Cclamp 40pA	regularly spiking	120
171017	13	KK	154	F	Cclamp 40pA, FN	regularly spiking	120
